# Supplementary material for: Cost and feasibility: an exploratory case study comparing use of a literature review method with questionnaires, interviews and focus groups to identify barriers for a behaviour–change intervention
Source: BMC Health Serv Res. 2015 May 29;15:211. doi: 10.1186/s12913-015-0877-1 (PMC4446861; doi:10.1186/s12913-015-0877-1)
Supplement: Additional file 2: — Cost Estimation. Project two. [file 12913_2015_877_MOESM2_ESM.xlsx]

## Sheet: Summary Work
Cost Estimation
Project two
	Topic selection and barrier identification
	Resources Used
						Team Labour (Time taken away from other productive activities dedicated to Project two)
				Estimated Labour Month Cost for 'major contributors' (Capital, Oncosts included in Labour price estimation)		Estimated Months Equivalent (figures are estimates)		Estimated labour cost
						Limited to project 2 Development Efforts		Limited to project 2 topic selection and barrier identification
					Estimated Labour Week Cost for 'monior contributors' (Capital, Oncosts included in Labour price estimation)		Estimated Weeks Equivalent (figures are estimates)
							Limited to project 2 topic selection and barrier identification
Direct Team Labour Costs
	University	R1		4685.12		2.35		11010
	University	R2			1135.95		4.2	4771
	University	R3			1364.6		3.8	5185.47
	University	R4			1135.95		2	2271.9
	NHS	NHS1		4262.08		1.6		6819.33
	NHS	NHS2		3649.33		1.6		5838.93
	NHS	NHS3		4262.08		1.6		6819.33
	NHS	NHS4		3015.62		1.6		4824.99
	NHS	NHS5		3649.33		1.5		5474
	NHS	NHS6		4262.08		1.6		6819.33
					Labour University	23238.4
					Labour NHS	36595.9
						59834.3

## Sheet: Labour Cost Estimates
COPD Project
Labour Costs Table						To estimate the Labour Prices/Costs properly, we want not only the Salary, but also to have Oncosts as well (Employers NI contribution, pension contribution) and Overhead and Capital Capital costs
						TRiP-LaB FTE	NHS Pay band (estimated - Agenda for Change 2012)	UoY Pay band (estimated UoY 2012 Pay Scale)		Nominal Salary Equivalent	Salary Oncosts (Assume Employers NI contribution = 10%, NHS Pension Contribution = 14%, UoY Pension Contribution = 16%)	Overhead (Assume 3130*(285.7/268.6)(Hospital & Community Health Services Inflation 2012/2010) for Direct + 5% of Nominal Salary for Indirect Overhead - This is what is done in the Unit Costs 2010 document for Scientific and Professional Staff (inflated)	Capital (Assume 2,283*(285.7/268.6) (Hospital & Community Health Services Inflation 2012/2010) - taken from Unit Costs 2010 for a Clinical Psychologist, someone who does not use a great deal of special equipment for their work)	Total Annual Cost of Labourer	Monthly Equivalent (=Total annual /12 months per year)	Days off work (Statutory Holiday, Holiday, Sick Days, Training Days) = (5days/wk *52 wk = 260) - 29 holidays - 8 statutory - 5 study/training - 12 sick = 54 days	Annual Days Worked (Costs must be allocated to Working Days) (5days/wk *52 wk = 260) - 29 holidays - 8 statutory - 5 study/training - 12 sick = 206 days = 41.6 wks	Daily Wage Equivalent (per working day)	Annual Hours Worked (Costs must be allocated to Working Hours) = 7.5hr/day * 206 days = 1545	Hourly Wage Equivalent (Pounds per hour)	Rounded Hourly Wage Equivalent (Pounds per hour)	Adjusted Weekly Wage Equivalent (=5*Daily Wage Equivalent) ie per week fully worked	Sources	Year	Notes
	Person				Calculations
NHS		Rounded Hourly Wage Equivalent (estimated full economic cost) (Pounds per hour)					These reflect the lower midpoint within a given pay band (NHS Agenda for Change 2012)
	NHS1	33.1035				0.5	7 point 30			35184	8444.16	5088.47	2428.34	51145	4262.08	54	206	248.277	1545	33.1035	33.1035	1241.38		2012-2013	Inflation index has been applied for estimations of Overhead and Capital Costs (285.7/268.6) (Hospital & Community Health Services Inflation 2012/2010 - Inflation Index is available in PSSRU Unit Costs 2012 - Leslie Curtis)
	NHS2	28.3443				1	6 point 25			29484	7076.16	4803.47	2428.34	43792	3649.33	54	206	212.582	1545	28.3443	28.3443	1062.91		2012-2013	Inflation index has been applied for estimations of Overhead and Capital Costs (285.7/268.6) (Hospital & Community Health Services Inflation 2012/2010 - Inflation Index is available in PSSRU Unit Costs 2012 - Leslie Curtis)
	NHS3	33.1035				0.5	7 point 30			35184	8444.16	5088.47	2428.34	51145	4262.08	54	206	248.277	1545	33.1035	33.1035	1241.38		2012-2013	Inflation index has been applied for estimations of Overhead and Capital Costs (285.7/268.6) (Hospital & Community Health Services Inflation 2012/2010 - Inflation Index is available in PSSRU Unit Costs 2012 - Leslie Curtis)
	NHS4	23.4223				1	5 point 19			23589	5661.36	4508.72	2428.34	36187.4	3015.62	54	206	175.667	1545	23.4223	23.4223	878.335		2012-2013	Inflation index has been applied for estimations of Overhead and Capital Costs (285.7/268.6) (Hospital & Community Health Services Inflation 2012/2010 - Inflation Index is available in PSSRU Unit Costs 2012 - Leslie Curtis)
	NHS5	28.3443				0.8	6 point 25			29484	7076.16	4803.47	2428.34	43792	3649.33	54	206	212.582	1545	28.3443	28.3443	1062.91		2012-2013	Inflation index has been applied for estimations of Overhead and Capital Costs (285.7/268.6) (Hospital & Community Health Services Inflation 2012/2010 - Inflation Index is available in PSSRU Unit Costs 2012 - Leslie Curtis)
	NHS6	44.625				1	8b point 39			48983	11755.9	5778.42	2428.34	68945.7	5745.47	54	206	334.688	1545	44.625	44.625	1673.44		2012-2013	Inflation index has been applied for estimations of Overhead and Capital Costs (285.7/268.6) (Hospital & Community Health Services Inflation 2012/2010 - Inflation Index is available in PSSRU Unit Costs 2012 - Leslie Curtis)
	NHS7	33.1035				0.5	7 point 30			35184	8444.16	5088.47	2428.34	51145	4262.08	54	206	248.277	1545	33.1035	33.1035	1241.38		2012-2013	Inflation index has been applied for estimations of Overhead and Capital Costs (285.7/268.6) (Hospital & Community Health Services Inflation 2012/2010 - Inflation Index is available in PSSRU Unit Costs 2012 - Leslie Curtis)
UoY								These reflect the lower midpoint within a given pay band (UoY Pay Scale)
	R1	36.3893				1		band 7 point 38		38522	10015.7	5255.37	2428.34	56221.4	4685.12	54	206	272.92	1545	36.3893	36.3893	1364.6		2012-2013	Inflation index has been applied for estimations of Overhead and Capital Costs (285.7/268.6) (Hospital & Community Health Services Inflation 2012/2010 - Inflation Index is available in PSSRU Unit Costs 2012 - Leslie Curtis)
	R2	30.2921				1		band 6 point 31		31331	8146.06	4895.82	2428.34	46801.2	3900.1	54	206	227.19	1545	30.2921	30.2921	1135.95		2012-2013	Inflation index has been applied for estimations of Overhead and Capital Costs (285.7/268.6) (Hospital & Community Health Services Inflation 2012/2010 - Inflation Index is available in PSSRU Unit Costs 2012 - Leslie Curtis)
	R3	36.3893				1		band 7 point 38		38522	10015.7	5255.37	2428.34	56221.4	4685.12	54	206	272.92	1545	36.3893	36.3893	1364.6		2012-2013	Inflation index has been applied for estimations of Overhead and Capital Costs (285.7/268.6) (Hospital & Community Health Services Inflation 2012/2010 - Inflation Index is available in PSSRU Unit Costs 2012 - Leslie Curtis)
	R4	30.2921				1		band 6 point 31		31331	8146.06	4895.82	2428.34	46801.2	3900.1	54	206	227.19	1545	30.2921	30.2921	1135.95		2012-2013	Inflation index has been applied for estimations of Overhead and Capital Costs (285.7/268.6) (Hospital & Community Health Services Inflation 2012/2010 - Inflation Index is available in PSSRU Unit Costs 2012 - Leslie Curtis)
Healthcare Personelle for consistency we should ignore costs of training/qualification
	GP	60.3405			Salaried GP	`---> my Guess average from range described on NHS website (between £53,781 to £81,158)	Point 46			67805	16273.2	6719.52	2428.34	93226.1	7768.84	54	206	452.554	1545	60.3405	60.3405	2262.77		2012-2013
